# Supplementary material for: A conceptual analysis of older adults’ empowerment in contemporary japanese culture
Source: BMC Geriatr. 2021 Dec 1;21:672. doi: 10.1186/s12877-021-02631-x (PMC8638333; doi:10.1186/s12877-021-02631-x)
Supplement: Supplementary file 1 — Additional file 1: TABLE A1. List of definitions of empowerment among older adults in Japan obtained through literature search. This shows the definition of empowerment used in previous Japanese papers and the names of their authors. [file 12877_2021_2631_MOESM1_ESM.xlsx]

## Sheet: Additional file 1
	Additional file 1 (TABLE A1) A conceptual analysis of older adults’ empowerment in contemporary Japanese culture Yoshihito Tsubouchi1,4*, Kyosuke Yorozuya2, Akiyoshi Tainosyo3, Yasuo Naito4 1 Faculty of health sciences, Naragakuen University, Nara, Japan 2 Faculty of Care and Rehabilitation, Seijoh University, Tokai, Japan 3 Department of rehabilitation, Akitsukounoike Hospital, Gose, Japan 4 Gra…
	TABLE A1. List of definitions of empowerment among older adults in Japan obtained through literature search
	No.	Definition of use		Author (Year)
	1	The process of developing the ability to control one's life and to make decisions for oneself.		Kubo et al. (2009)
	2	To live with and support others while striving to maintain one's health and independence through one's choices and responsibility.		Yamada (2007)
	3	A social process that recognizes, promotes, and strengthens the ability to satisfy one's needs, solve problems, and utilize necessary resources so that one feels in control of one's life.		Mizuno (2009)
	4	A state in which individuals, families, and communities demonstrate their inherent strengths to achieve their respective goals in an interrelated manner.		Takano (2011)
	5	To enable participants in voluntary circles to draw on each other's abilities, share goals and pleasant moments, and gain necessary skills for maintaining and improving their health.		Fuchita et al. (2009)
	6	Building strength.		Suidu (2007)
	7	A process that grants people more control over the decisions and actions that affect their health.		Sato et al. (2011)
	8	Patients should be able to choose and decide on their own self-management skills and actively improve their lifestyle behaviors, rather than passively receiving knowledge.		Ishiguri et al. (2009)
	9	The clients must believe in their own abilities and voluntarily endeavor to achieve better outcomes.		Fuchita et al. (2004)
	10	Capacity development.		Haruta (2007)
	11	To regain oneself through participation in activities, confirm one's independence and be able to make one's own decisions, and support one's peers collaborating for mutual transformation, that is, cause transformation.		Momose et al. (2001)
	12	Clients with diabetes can self-manage their disease.		Hosokawa et al. (2006)
	13	To foster one's problem-solving skills by discussing specific issues with nurses.		Yamamoto (2008)
	14	The process of discovering one's latent problem-solving abilities and the power to fight diabetes by discussing specific problems that prevent self-management with nurses.		Nakai (2006)
	15	The manifestation of inner power.		Nakajima (2006)
	16	Believing that one is powerful, gaining knowledge and skills to achieve one's goals, and fully utilizing one's power.		Sugimiya (2009)
	17	Gaining the right to make decisions regarding self-care.		Kato et al. (2004)
	18	The process of harnessing one's power and pursuing one's goals and problem-solving through participation and dialogue.		Ito et al. (2006)
	19	To harness the patient's latent ability and gain independence.		Morita (2010)
	20	The process of developing the ability to control and determine one's life path.		Asahara (2000)
	21	Older adults should be invested in their own lives and live to the fullest of their abilities.		Kubo et al. (2002)
	22	To create the ability to actively respond to illness and embrace one's experience.		Ishida (2009)
	23	The process by which clients become aware of and acknowledge their problem-solving abilities.		Suzuki (2007)
	24	The ability to make decisions and exercise control over one's personal life.		Akiyama et al. (2004)
	25	To raise health awareness and to participate in community development.		Hirano et al. (2011)
	26	To empower older adults to maintain their physical and mental health and live independently.		Ide et al. (2009)
	27	To improve older people's lives through utilizing self-help.		Bando (2016)
	28	To discover the potential and power in people who are prone to incapacitation due to illness, medical disabilities, or aging.		Nashimoto et al. (2007)
	29	Living with cancer proactively.		Takayama et al. (2016)
	30	A process that allows people to respectfully make choices to manage and determine their own lives.		Okada et al. (2004)
	31	The process by which individuals develop the ability to control and determine their own lives.		Kageyama et al. (2008)
	32	A process that grants individuals greater control over decisions and actions that affect their health.		Aizawa et al. (2015)
	33	A process of active participation in the personal, interpersonal, community, and political dimensions of needs.		Inaba (2016)
	34	Enhancing one's inherent power.		Shimasue et al. (2005)
	35	To nurture one's problem-solving skills by discussing specific issues with nurses.		Kokusho et al. (2007)
	36	Empowering patients to make self-care decisions.		Sato et al. (2010)
	37	To consider the health issues of people in the community in relation to their own lives, contemplate how to solve these issues collaboratively with residents, administrative staff, and professionals, and demonstrate the ability to self-determine one's capabilities and act cooperatively with the people concerned.		Ooike et al. (2005)
	38	Older adults should be able to recognize the physical problems and psychosocial effects of their illness or disability through their relationships with others. They must develop the ability to independently adjust their lives to achieve a satisfying social life.		Momose (2007)
