# Supplementary material for: A conceptual analysis of older adults’ empowerment in contemporary japanese culture
Source: BMC Geriatr. 2021 Dec 1;21:672. doi: 10.1186/s12877-021-02631-x (PMC8638333; doi:10.1186/s12877-021-02631-x)
Supplement: Supplementary file 2 — Additional file 2: TABLE A2. Journal articles used in the categorization of the antecedents examining the concept of older adults’ empowerment in Japan. This reveals the seven antecedents conducive to empowerment identified in this study and the categorization process. [file 12877_2021_2631_MOESM2_ESM.xlsx]

## Sheet: Additional file 2
		Additional file 2 (TABLE A2) A conceptual analysis of older adults’ empowerment in contemporary Japanese culture Yoshihito Tsubouchi1,4*, Kyosuke Yorozuya2, Akiyoshi Tainosyo3, Yasuo Naito4 1 Faculty of health sciences, Naragakuen University, Nara, Japan 2 Faculty of Care and Rehabilitation, Seijoh University, Tokai, Japan 3 Department of rehabilitation, Akitsukounoike Hospital, Gose, Japan 4 Gra…
		TABLE A2. Journal articles used in the categorization of the antecedents examining the concept of older empowerment in Japan
		Category		Subcategory		Extracted terms
		Physical and psychological characteristics of the individual		Age-related diseases, decline in physical and psychological functions		Onset of dementia and the decline in cognitive function threaten one's existence (Nomura, 2007; Nomura, 2009), chronic diseases that are incurable (Kubo, 2009), decline in physical function due to aging (Yamada, 2007), impairment of daily function due to long-term hospitalization (Ito, 2002; Mizuno, 2009), hospitalization and loss of daily activities (Ito, 2002; Mizuno, 2009), difficulties with i…
				Willingness to maintain and improve health		Have a sense of purpose and enjoyment in life (Fuchita et al., 2009; Nomura, 2007). Actively engage in self-motivation and exercise to maintain health and independence (Fuchita et al., 2004; Sawabe et al., 2018; Yamada, 2007). Highly motivated to participate in health promotion activities (Fuchita et al., 2009; Sato et al., 2011; Takano, 2011). Show interest in rehabilitation after a stroke (Suid…
		Awareness of one's own abilities and condition		Anxiety and/or lack of confidence		Apathy due to grief over the loss of family members and relatives in the disaster (Sakuyama et al., 2014). Anxiety about the burden of caring for others (Ito, 2002; Nakajima, 2006). Anxiety about physical fitness (Suidu, 2007). Anxiety about life after cardiac surgery and lack of confidence in managing life (Ishiguri et al., 2009). Anxiety and fear of diabetes diagnosis (Haruta, 2007; Hosokawa et…
				Negative perceptions of illness, disability, and treatment		Denial of illness and resignation in life (Haruta, 2007; Hosokawa et al., 2005; Sugimiya, 2009). Difficulty with reflecting on lifestyle habits (Haruta, 2007). Ignorance of information regarding social resources and home services after hospital discharge and resignation to home care (Hosokawa et al., 2005; Morita, 2010). Unawareness of the misconceptions about diabetes treatment and its effects (…
				Self-affirmation and expectations		Evaluate themselves positively (Takano, 2011). Feel that they are striving to independently improve their health (Sugimiya, 2009). Understand that people have the potential to control themselves and their environment (Asahara, 2000). Understand that they have unique potential and strengths (Kubo et al., 2002). Expectation of self-narratives of older adults (Ishida, 2009).
		Relationships with others (family, supporters) and the community		Feelings of failure in interpersonal relationships; isolation and loneliness		Alienation from and dependence on family due to illness onset (Hosokawa et al., 2005; Nomura, 2009). No one to talk to when living alone after hospital discharge (Ito, 2002). Disagreements with doctors, nurses, and family members about treatment expectations and opinions, and a sense of isolation (Miyanaga et al., 2019; Suidu, 2007). Dissatisfaction with caregivers' care (Hosokawa et al., 2005). …
				Positive relationships with others and the community		Seek support from others in post-disaster life (Sakuyama et al., 2014). Live, interact, and help each other in the neighborhood (Yamada, 2007; Yoshimura et al., 2013). Wish to disseminate information on health promotion to the community (Takano, 2011). Have a high sense of collaboration, saying, "I can do anything with others" (Takahashi et al., 2019; Takano, 2011). Respond to other's problems (S…
				Awareness of traditions and culture		Desire to live according to and inherit Japanese culture, hope for the survival of their village, and have a lifestyle that protects and coexists with the natural environment (Yoshimura et al., 2013).
		Connections to personal occupation		Aspiration and commitment to the occupation		Even with dementia, persevere and challenge themselves with hobbies and familiar tasks, such as cooking (Nomura, 2007; Nomura et al., 2009). Participate in various community activities and practice social work (Ito et al., 2006; Suzuki, 2007). Support other local older people in day services and villages (Ide et al., 2009; Ito, 2002; Yoshimura et al., 2013). Have a role in the facility group acti…
				Expectations of future occupation		Motivated to embrace new challenges and engage in lifelong learning (Nomura, 2007, 2009). Willing to live alone after being discharged from a mental hospital (Ito, 2002). Willing to undertake new tasks (Fuchita et al., 2009). Have a concrete image of their life and activities after discharge from the hospital (Ishiguri et al., 2009). Want to return to their previous self before breast cancer trea…
		Proactive behavior		Lack of initiative and action		Participate in community activities irregularly and have fewer opportunities for voluntary interaction (Fuchita, 2003; Ito, 2002; Nomura, 2009). Decreased motivation in all aspects of life (Ito, 2002; Yamada, 2007). Uninterested in rehabilitation for daily life (Suidu, 2007). Even if they know the necessity of lifestyle improvement and proper self-management of diabetes, they are unable to implem…
				Understanding relevant information		Aware of their responsibility in managing their own health and treatment choices (Yamada, 2007). Aware of their coping behaviors and self-control in handling aging problems (Takano, 2011). Recognize the usefulness of proactive activities (Takano, 2011). Aware of their capabilities and the extent to which they can enact them in the community (Fuchita et al., 2009). Aware of their roles and opportu…
				Action on self-tasks		Have the energy and ability to build a new life in their new environment (Mizuno, 2009). Older people who need care and patients with dementia can consult with their families, medical professionals, and third parties (Miyanaga et al., 2019; Mizuno, 2009). Utilize local health and welfare services (Fuchita et al., 2004). Ask their doctors serious questions about the treatment and prognosis of kidn…
		Collaboration and interaction through the human environment		Guaranteed expression of will and self-selection		There are options for self-selection and self-determination for older adults regarding activity types and the environment in which they participate at the facility (Ito et al., 2006; Kubo, 2009; Morita, 2010). Doctors and nurses provide necessary and accurate information to individual patients (Ito, 2002; Kokusho et al., 2007; Miyanaga et al., 2019; Nagao, 2004; Nakajima, 2006; Sugimiya, 2009; Ta…
				Intervention support system		Nurses are present after the earthquake and help connect older adults without leaving their side (Sakuyama et al., 2014). There is financial support for hospitalization (Ito, 2002; Sugimiya, 2009). There are interactions between older adults in the community and the agencies, families, and involved parties (Takano, 2011). Supporters who understand and cooperate with patients are designated in dia…
				Quality and methods of medical and nursing care provided		There is a relationship that respects the ability of older patients with diabetes to grow and make their own decisions (Kubo, 2009). People around them understand the incapabilities and challenges of psychotic patients (Ito, 2002). Due to the aging of the family and generational changes, it is difficult to accept or obtain appropriate support after discharge (Ito, 2002). They have mentors who pat…
		Community support system and environment		Community environment to prevent isolation and promote activities		There is a collaborative relationship with the environment in which they can demonstrate their experience and play an active role (Fuchita et al., 2009; Sakuyama et al., 2014; Sugimiya, 2009). Support exists to encourage community participation and connection with local people to prevent isolation of older adults (Asahara, 2000; Takano, 2011). There are places, opportunities, and support for stor…
				Supportive environment from the government and related organizations		There is a place for learning-assisted education for older adults (Kubo, 2009). Government and professionals are involved in preparing the activities of the senior citizens' association and the environment in advance (Mizuno, 2009). Support and cooperation for older adults by the government is well-established (Takano, 2011). There is a provision of knowledge and information resources to related …
