# Supplementary material for: A conceptual analysis of older adults’ empowerment in contemporary japanese culture
Source: BMC Geriatr. 2021 Dec 1;21:672. doi: 10.1186/s12877-021-02631-x (PMC8638333; doi:10.1186/s12877-021-02631-x)
Supplement: Supplementary file 3 — Additional file 3: TABLE A3. Journal articles used in the categorization of attribution to examine the concept of older adults’ empowerment in Japan. This reveals six attributes for redefining the empowerment of older adults identified in this study and the categorization process. [file 12877_2021_2631_MOESM3_ESM.xlsx]

## Sheet: Additional file 3
		Additional file 3 (TABLE A3) A conceptual analysis of older adults’ empowerment in contemporary Japanese culture Yoshihito Tsubouchi1,4*, Kyosuke Yorozuya2, Akiyoshi Tainosyo3, Yasuo Naito4 1 Faculty of health sciences, Naragakuen University, Nara, Japan 2 Faculty of Care and Rehabilitation, Seijoh University, Tokai, Japan 3 Department of rehabilitation, Akitsukounoike Hospital, Gose, Japan 4 Gra…
		TABLE A3. Journal articles used in the categorization of attribution to examine the concept of older empowerment in Japan.
		Category		Subcategory		Extracted terms
		Self-explanation		Verbal disclosure		Express their disputes with caregivers (Nomura, 2009). Patients with diabetes express their thoughts, feelings, and emotions about treatment to their families and doctors (Ishikawa et al., 2005, 2007; Kokusho et al., 2007; Nakai, 2006; Nakajima, 2006; Sakuyama et al., 2014; Sugimiya, 2009). Cancer patients express their pain from being unable to decide their roles due to the after-effects of canc…
				Nonverbal disclosure		Older people who experienced loss due to the disaster exhibit partial behavioral changes; their behaviors and thinking are unconciously affected (Sakuyama et al., 2014). Older people using day care services express themselves nonverbally (Ito et al., 2006; Nashimoto et al., 2007). Older adults recognize and accept the validity of their beliefs (Inaba, 2016).
		Objectification of oneself and awareness of the problem		Strengthen self-awareness through self-reflection		Older adults are aware of the difficulties they face in continuing to live (Mizuno, 2009). Clarify plans and goals (Kokusho et al., 2007; Nakai, 2006; Sato et al., 2010; Suidu, 2007; Yamamoto, 2008). Patients become aware of necessary behavioral changes after cardiac surgery (Ishiguri et al., 2009). Older adults establish their presence in the community (Fuchita et al., 2004; Yoshimura et al., 20…
				Objective evaluation and recognition of information		Older adults understand the culture of the target community (Nomura, 2007). Patients understand and accept the instructions of self-management after discharge from a mental hospital, and know specific methods of support (Ito, 2002). Older people are aware of the community in which they live (Yoshimura et al., 2013). View themselves objectively in relation to others (Momose et al., 2001). Older pa…
		Gathering necessary information and self-care behaviors		Internal development and psychological growth		Older people with dementia enhance their self-esteem, self-control, competence, subjective well-being, subjective health, and sense of competence, and improve their learned helplessness (Kubo et al., 2002; Nomura, 2009; Nomura et al., 2009). Dementia patients are interested in education and activities (Nomura, 2009). Older adults gain the courage and conviction to move on even after experiencing …
				Acquire technical and practical skills		Form partnerships with health care providers in treating disease (Kubo, 2009). Motivated to learn exercise and diet management and stress management skills (Kubo, 2009). Psychiatric patients practice repeatedly in preparation for living alone after discharge, learning to care for themselves and to ensure they lock their doors and put out fires (Ito, 2002). Cultivate the ability to carry out daily…
		Hope for the future based on decision making		Positive thinking		Perceive things as "achievable" rather than "difficult" (Ito, 2002). Experience the joy of learning, fulfillment, and fun in old age (Fuchita et al., 2009), Plan to solve problems independently (Suidu, 2007). Older people feel motivated to live, have good health, enjoy interaction, and experience personal growth (Momose et al., 2001; Sato et al., 2011). Older adults want to improve and maintain t…
				Decision-making process		Even with dementia, participants choose tasks that they can do independently (Nomura, 2009). After receiving an explanation of the treatment from the doctor, the patient decides on the hospital, the treatment method, and how to go to the hospital (Mizuno, 2009). Trusting relationships and networks with family members and medical professionals are formed, and an environment that facilitates self-d…
		Practice proactive behaviors		Preparation for behavioral practices		Incorporate new activities to stimulate living in temporary housing (Sakuyama et al., 2014). Learn health-promoting behaviors proactively and voluntarily (Kubo, 2009). Consult with those around them about how to spend their leisure time and make self-help efforts for enjoyment (Ito, 2002). Utilize assistance to expand the scope of life (Mizuno, 2009). Create the conditions and environment for a f…
				Practice and continuation of actions		Activities that fit into local characteristics and value norms and incorporate traditional cultural and seasonal elements are conducted by participants on their own initiative (Nomura, 2007). Actively interact with the family in the new location (Mizuno, 2009). Experience the joy of learning and interacting with others based on their own will to continue (Nomura et al., 2009; Sato et al., 2011). …
		Interaction with others and the community		Interacting with other individuals		Being useful to others and having one's existence recognized (Nomura, 2009). The patient finds common ground with the doctor or medical staff, and they collaborate on treatment (Ishikawa et al., 2005; Kubo, 2009). Older adults are empowered to recognize others and to think and act in supportive ways (Yamada, 2007). Shared decision-making is possible when caregivers and parties are aware of advanc…
				Interaction with the community		Local people support and learn from each other (Inaba, 2016; Nomura, 2007). Form a small community network (Nomura, 2009). Awareness of one's power as a supporter of others and the community is created (Ide et al., 2009; Yamada, 2007). Attachment to the community and a sense of syncretism are created (Yoshimura et al., 2013). Interactions with others and social relationships are expanded (Momose …
