# Supplementary material for: A conceptual analysis of older adults’ empowerment in contemporary japanese culture
Source: BMC Geriatr. 2021 Dec 1;21:672. doi: 10.1186/s12877-021-02631-x (PMC8638333; doi:10.1186/s12877-021-02631-x)
Supplement: Supplementary file 4 — Additional file 4: TABLE A4. Journal articles used in the categorization of consequences to examine the concept of older adults’ empowerment in Japan. This reveals seven consequences, which are the secondary changes and benefits of empowerment identified in this study, and the categorization process. [file 12877_2021_2631_MOESM4_ESM.xlsx]

## Sheet: Additional file 4
		Additional file 4 (TABLE A4) A conceptual analysis of older adults’ empowerment in contemporary Japanese culture Yoshihito Tsubouchi1,4*, Kyosuke Yorozuya2, Akiyoshi Tainosyo3, Yasuo Naito4 1 Faculty of health sciences, Naragakuen University, Nara, Japan 2 Faculty of Care and Rehabilitation, Seijoh University, Tokai, Japan 3 Department of rehabilitation, Akitsukounoike Hospital, Gose, Japan 4 Gra…
		TABLE A4. Journal articles used in the categorization of consequences to examine the concept of older empowerment in Japan.
		Category		Subcategory		Extracted terms
		Stability of personal health		Improvement of physical and psychological functions, activities		The ability to perform household chores and handle personal affairs is improved (Nomura, 2007; Shinkai et al., 2016). Cognitive functions, such as memory and disorientation, are improved (Nomura, 2007; Shinkai et al., 2016). Motivations are clarified, and self-management of diet and exercise can be continued (Kato et al., 2003; Kubo, 2009). Restore tension to life (Fuchita et al., 2009). Feel the…
				Improvement of health status and healthy life expectancy		Discharge of older patients to the community becomes possible (Ito, 2002). Leads to health maintenance and promotion among older adults (Fuchita et al., 2009; Takahashi et al., 2019; Takano, 2011). Blood glucose levels are stabilized (Nakai, 2006). It suppresses inflammatory markers, such as interleukin-6 or C-reactive protein, thus reducing physical stress (Takahashi et al., 2019). Older adults …
		Psychological stability		Relief from anxiety		Establishing health beliefs improves depression, anxiety, moodiness, and self-doubt (Kubo, 2009). Accurate knowledge of cardiac disease reduces anxiety about medical conditions and life (Hosokawa et al., 2005; Ishiguri et al., 2009). They are aware of the existence of care support, and gain a sense of security through interaction and empathy (Hosokawa et al., 2005; Ito et al., 2006). Learning how…
				Mental empowerment		Interest and motivation to interact and converse, self-efficacy, self-esteem, and well-being improve (Nomura, 2007, 2009). Motivation for community activities and living is restored (Kubo, 2009). The motivation to disseminate information about health and play a role in the community improves (Haruta, 2007; Yamada, 2007). Positive self-evaluation is increased (Fuchita et al., 2009; Ino et al., 200…
		Acquisition of life skills and self-management		Resolution of targeted issues		Daily functioning (housework, personal care, interaction, conversation) improves (Nomura, 2007). Restoring lost daily living skills (Nomura et al., 2009). The ability to practice self-management behaviors in medical care is improved (Hosokawa et al., 2005; Ito, 2002; Sato et al., 2010; Shinkai et al., 2016; Suidu, 2007). Achieving self-control in smoking and drinking behaviors (Ito, 2002; Nakai, …
				Acquiring social skills		Older people use local social resources and welfare services, and their social functioning expands (Hosokawa et al., 2005; Kageyama et al., 2008; Nomura, 2007). Begin to express their acceptance of dementia and their willingness to overcome it (Nomura, 2009). Better utilization of care staff (Nomura, 2009). Develop adaptability to the life changes of temporary housing (Sakuyama et al., 2014). Loc…
		Expectations for new occupation				Disease treatment improves skin color and enables the use of makeup and fashion (Sakuyama et al., 2014). Meet and greet visitors at their arrival time and have more friends to talk to (Momose et al., 2001; Sakuyama et al., 2014). Find work that motivates one to live (Fuchita et al., 2009). Live authentically (Yoshimura et al., 2013). Intellectual activities and social roles increase (Shinkai et a…
		Behavior modification		Internal transformation		Patients develop their own goals to regain the life they abandoned due to their illness (Haruta, 2007; Ito, 2002; Kokusho et al., 2007; Suzuki, 2007). Develop new values and unleash the potential power of the self (Fuchita et al., 2009). The alteration of consciousness occurs (Ishiguri et al., 2009; Kato et al., 2003; Kokusho et al., 2007; Ooike et al., 2004; Yamamoto, 2008). The narrative transf…
				Behavioral changes		Behavioral changes occur, such as enhancing interactions among families and residents (Momose et al., 2001; Nomura et al., 2009; Yamada, 2007). Increase opportunities for active communication in the community (Fuchita et al., 2009). Practice a new lifestyle (Ishiguri et al., 2009). Proactively participate in community activities, interactions with others, and volunteer work (Fuchita et al., 2004;…
		Regional expansion		Trust and collaboration with those involved		Interactions with others become cyclical and involve sublimation (Takano, 2011). Request caregivers to use their own abilities in caregiving methods (Suidu, 2007). Live a life that maintains connections with others (Yoshimura et al., 2013). Deepening the trust in the relationship between the medical staff and the patient (Hosokawa et al., 2005). A desired relationship with the nurse is establishe…
				Contribution to regional revitalization		The sense of solidarity among residents increases (Yamada, 2007). Attachment to neighborhood residents is created (Yamada, 2007). The development and facilitation of a sense of community collaboration and solidarity occurs (Nashimoto et al., 2007; Ooike et al., 2004; Takano, 2011). Older people contribute to preventative care activities and community care system development (Fuchita et al., 2009;…
		Social and economic effects				The family's quality of life improves (Hosokawa et al., 2005). The experiences of older adults provide insights for the students who will be responsible for future medical care (individuality, characteristics, depth of diseases, and the power of the disabled; Ishida, 2009). Cost effectiveness (care suppression; Shinkai et al., 2016). The local population feels safe (Bando, 2016). Relieves family …
